# Supplementary material for: Acer Truncatum Seed Oil Alleviates Learning and Memory Impairments of Aging Mice
Source: Front Cell Dev Biol. 2021 May 14;9:680386. doi: 10.3389/fcell.2021.680386 (PMC8160100; doi:10.3389/fcell.2021.680386)
Supplement: Supplementary Table 1 — Differentially expressed proteins between the aging control mice and young control mice. [file Table_1.XLSX]

## Sheet: sheet1
Accession	Protein names	Gene names	Ratio value (20M VS.2M)	P value
P43276	Histone H1.5	H1-5	0.701774	3.66611e-05
O54990	Prominin-1	Prom1	0.702687	0.000316189
P51880	Fatty acid-binding protein, brain	Fabp7	0.720639	0.042021
Q3V132	ADP/ATP translocase 4	Slc25a31	0.730034	0.00335277
Q9CWF2	Tubulin beta-2B chain	Tubb2b	0.732484	2.22357e-07
P62071	Ras-related protein R-Ras2	Rras2	0.774458	2.92836e-05
P56528	ADP-ribosyl cyclase/cyclic ADP-ribose hydrolase 1	Cd38	0.809272	3.83055e-05
Q62188	Dihydropyrimidinase-related protein 3	Dpysl3	0.810469	6.00889e-05
Q8BIF0	CD99 antigen-like protein 2	Cd99l2	0.821951	0.00587926
Q9CPV9	P2Y purinoceptor 12	P2ry12	0.826006	0.0060759
Q3UX10	Tubulin alpha chain-like 3	Tubal3	0.827778	0.00751216
P56873	Protein ZNRD2	Znrd2	0.82958	0.0119504
P41731	CD63 antigen	Cd63	1.2006	0.0175827
Q9Z1M0	P2X purinoceptor 7	P2rx7	1.20165	0.0240113
Q60714	Long-chain fatty acid transport protein 1	Slc27a1	1.20187	0.00701351
P10493	Nidogen-1	Nid1	1.20322	0.00404539
Q8BG18	N-terminal EF-hand calcium-binding protein 1	Necab1	1.20373	0.00200131
Q64669	NAD	Nqo1	1.20854	0.00500366
Q61599	Rho GDP-dissociation inhibitor 2	Arhgdib	1.2088	0.000531295
Q80WG5	Volume-regulated anion channel subunit LRRC8A	Lrrc8a	1.20975	0.013828
Q91VS7	Microsomal glutathione S-transferase 1	Mgst1	1.21175	0.0267745
P10922	Histone H1.0	H1-0	1.21379	0.0315136
O09117	Synaptophysin-like protein 1	Sypl1	1.21822	0.000782177
Q3U7R1	Extended synaptotagmin-1	Esyt1	1.21871	0.000546286
O88322	Nidogen-2	Nid2	1.22023	0.000408198
P00158	Cytochrome b	Mt-Cyb	1.22035	0.0162872
Q9D023	Mitochondrial pyruvate carrier 2	Mpc2	1.22062	0.0329134
Q5EBJ4	Ermin	Ermn	1.2228	1.39259e-05
Q8K298	Anillin	Anln	1.22356	0.000209267
Q61233	Plastin-2	Lcp1	1.23315	0.00553339
P20918	Plasminogen	Plg	1.23823	0.00202922
Q9R069	Basal cell adhesion molecule	Bcam	1.23854	0.0242529
P32261	Antithrombin-III	Serpinc1	1.2436	0.00275583
P06909	Complement factor H	Cfh	1.24464	0.0452762
P02798	Metallothionein-2	Mt2	1.25076	0.0358963
P35505	Fumarylacetoacetase	Fah	1.25188	2.18744e-05
P17809	Solute carrier family 2, facilitated glucose transporter member 1	Slc2a1	1.2524	1.12491e-05
P23953	Carboxylesterase 1C	Ces1c	1.25269	0.0366522
Q8R3P0	Aspartoacylase	Aspa	1.25583	0.000155649
P15626	Glutathione S-transferase Mu 2	Gstm2	1.25765	0.00159194
Q9WV54	Acid ceramidase	Asah1	1.26084	2.86958e-07
Q8R2Z5	von Willebrand factor A domain-containing protein 1	Vwa1	1.26233	0.000626319
P56379	ATP synthase subunit ATP5MPL, mitochondrial	Atp5mpl	1.26238	0.0167002
Q9WV32	Actin-related protein 2/3 complex subunit 1B	Arpc1b	1.26523	0.00779834
P04370	Myelin basic protein	Mbp Shi	1.26578	0.0385357
Q6PDN3	Myosin light chain kinase, smooth muscle	Mylk	1.26836	0.0351573
P13634	Carbonic anhydrase 1	Ca1	1.27196	0.00950365
O35409	Glutamate carboxypeptidase 2	Folh1	1.27736	0.000368409
Q62059	Versican core protein	Vcan	1.28386	1.31729e-05
P39749	Flap endonuclease 1	Fen1	1.28407	0.00490182
Q923Z0	G-protein coupled receptor family C group 5 member B	Gprc5b	1.28617	0.0232686
P16045	Galectin-1	Lgals1	1.29299	0.0038079
Q9QY42	Prosaposin receptor GPR37	Gpr37	1.29381	0.00922125
O54724	Caveolae-associated protein 1	Cavin1	1.29386	0.00081659
Q61292	Laminin subunit beta-2	Lamb2	1.30416	0.0403261
A6X935	Inter alpha-trypsin inhibitor, heavy chain 4	Itih4	1.30463	0.0454931
O35566	CD151 antigen	Cd151	1.30655	0.0170378
Q02105	Complement C1q subcomponent subunit C	C1qc	1.31791	0.00864009
P11276	Fibronectin	Fn1	1.31874	0.00568317
P49817	Caveolin-1	Cav1	1.32541	0.000304719
Q8CIM7	Cytochrome P450 2D26	Cyp2d26	1.32662	0.0101803
Q9CZB0	Succinate dehydrogenase cytochrome b560 subunit, mitochondrial	Sdhc	1.33333	0.00890935
P97429	Annexin A4	Anxa4	1.33532	0.000255558
Q61001	Laminin subunit alpha-5	Lama5	1.33602	0.00318983
Q9EQK5	Major vault protein	Mvp	1.34104	1.93468e-05
P14106	Complement C1q subcomponent subunit B	C1qb	1.34234	0.00452219
P42225	Signal transducer and activator of transcription 1	Stat1	1.34548	0.000527922
P02468	Laminin subunit gamma-1	Lamc1	1.34729	0.00533686
P31001	Desmin	Des	1.34879	0.0138532
Q6X893	Choline transporter-like protein 1	Slc44a1	1.34992	0.0114477
P21614	Vitamin D-binding protein	Gc	1.35167	0.00175482
P02802	Metallothionein-1	Mt1	1.35308	0.0202739
Q9QYE9	Pleckstrin homology domain-containing family B member 1	Plekhb1	1.36436	0.0042418
Q05793	Basement membrane-specific heparan sulfate proteoglycan core protein	Hspg2	1.36452	0.000407299
Q9QUP5	Hyaluronan and proteoglycan link protein 1	Hapln1	1.36529	0.00283031
Q9CQ19	Myosin regulatory light polypeptide 9	Myl9	1.3773	0.0388107
Q68EF8	Rap guanine nucleotide exchange factor-like 1	Rapgefl1	1.38962	0.0301144
O08677	Kininogen-1 [Cleaved into: Kininogen-1 heavy chain; Bradykinin; Kininogen-1 light chain]	Kng1	1.39685	0.0358559
P24452	Macrophage-capping protein	Capg	1.42923	0.000189383
P98086	Complement C1q subcomponent subunit A	C1qa	1.44377	0.000981824
O89023	Tripeptidyl-peptidase 1	Tpp1	1.45425	0.000966236
P08122	Collagen alpha-2	Col4a2	1.45872	0.000140538
P29699	Alpha-2-HS-glycoprotein	Ahsg	1.4724	0.00224602
P28063	Proteasome subunit beta type-8	Psmb8	1.47444	0.00292326
P07356	Annexin A2	Anxa2	1.48597	0.000808046
P02463	Collagen alpha-1	Col4a1	1.48714	0.000661617
Q61147	Ceruloplasmin	Cp	1.49691	0.00657343
Q8K0E8	Fibrinogen beta chain [Cleaved into: Fibrinopeptide B; Fibrinogen beta chain]	Fgb	1.51474	0.011672
Q91X72	Hemopexin	Hpx	1.53291	0.0395698
Q61838	Pregnancy zone protein	Pzp	1.53375	0.000209167
Q61885	Myelin-oligodendrocyte glycoprotein	Mog	1.53935	0.0321617
Q60766	Immunity-related GTPase family M protein 1	Irgm1	1.54566	0.002085
Q60590	Alpha-1-acid glycoprotein 1	Orm1	1.54992	0.0338333
P60202	Myelin proteolipid protein	Plp1	1.55979	0.00939174
O09114	Prostaglandin-H2 D-isomerase	Ptgds	1.56809	0.00379332
O08638	Myosin-11	Myh11	1.58111	0.00320147
Q91WP6	Serine protease inhibitor A3N	Serpina3n	1.58221	0.0297122
Q8VCM7	Fibrinogen gamma chain	Fgg	1.5843	0.00539364
Q07456	Protein AMBP [Cleaved into: Alpha-1-microglobulin; Inter-alpha-trypsin inhibitor light chain	Ambp	1.6162	0.00423766
Q61704	Inter-alpha-trypsin inhibitor heavy chain H3	Itih3	1.67185	0.00667615
P06728	Apolipoprotein A-IV	Apoa4	1.67877	0.00463236
Q8BY89	Choline transporter-like protein 2	Slc44a2	1.67878	0.0120911
Q64345	Interferon-induced protein with tetratricopeptide repeats 3	Ifit3	1.75984	2.56884e-05
P01864	Ig gamma-2A chain C region secreted form	Gcab	1.76391	0.00157223
Q00623	Apolipoprotein A-I	Apoa1	1.80672	0.000527578
Q99JR5	Tubulointerstitial nephritis antigen-like	Tinagl1	1.81346	0.000270548
P06330	Ig heavy chain V region AC38 205.12	Hvm51	1.81556	0.00210865
P58774	Tropomyosin beta chain	Tpm2	1.84058	0.00119814
P63082	V-type proton ATPase 16 kDa proteolipid subunit	Atp6v0c	1.84387	0.00113343
P11087	Collagen alpha-1	Col1a1	1.85028	0.00380097
P40240	CD9 antigen	Cd9	1.91851	0.00267401
P01631	Ig kappa chain V-II region 26-10	Kv2a7	1.9579	0.00893834
P01869	Ig gamma-1 chain C region, membrane-bound form	Ighg1	1.97412	0.00277236
P51910	Apolipoprotein D	Apod	1.99904	6.70513e-05
P01592	Immunoglobulin J chain	Jchain	2.02914	0.00240859
P37804	Transgelin	Tagln	2.03859	0.00311119
Q9R118	Serine protease HTRA1	Htra1	2.05268	2.87138e-05
Q9ESM3	Hyaluronan and proteoglycan link protein 2	Hapln2	2.38956	0.020175
P01878	Ig alpha chain C region	Igha	2.41858	0.000148428
P01837	Immunoglobulin kappa constant	Igkc	2.43966	0.00129795
P01872	Immunoglobulin heavy constant mu [Cleaved into: Mu' chain	Ighm	2.48571	4.89641e-05
