# Supplementary material for: Acer Truncatum Seed Oil Alleviates Learning and Memory Impairments of Aging Mice
Source: Front Cell Dev Biol. 2021 May 14;9:680386. doi: 10.3389/fcell.2021.680386 (PMC8160100; doi:10.3389/fcell.2021.680386)
Supplement: Supplementary Table 2 — Differentially expressed proteins between the aging mice treated with acer truncatum seed oil and aging control mice. [file Table_2.XLSX]

## Sheet: Sheet1
Accession	Protein names	Gene names	Ratio value (20M-Oil VS. 20M)	P value (20M-Oil VS. 20M)
P11589	Major urinary protein 2	Mup2	2	0.0375184
Q8VCM7	Fibrinogen gamma chain	Fgg	0.768024	0.0413533
Q61147	Ceruloplasmin	Cp	0.806402	0.0428105
P11276	Fibronectin	Fn1	0.799129	0.00638854
Q6PDN3	Myosin light chain kinase, smooth muscle	Mylk	0.713745	0.00330867
Q9CQ19	Myosin regulatory light polypeptide 9	Myl9	0.675077	0.0144504
P28063	Proteasome subunit beta type-8	Psmb8	0.733299	0.00690234
P32261	Antithrombin-III	Serpinc1	0.764608	0.000907983
Q61233	Plastin-2	Lcp1	0.829157	0.0234889
Q78IK4	MICOS complex subunit Mic27	Apool	0.826946	0.0121337
P49817	Caveolin-1	Cav1	0.775665	0.000328563
Q61838	Pregnancy zone protein	Pzp	0.750126	0.00287147
Q61599	Rho GDP-dissociation inhibitor 2	Arhgdib	0.829001	0.00163555
P08122	Collagen alpha-2(IV) chain	Col4a2	0.787212	0.000160552
Q80YV2	Nuclear-interacting partner of Alk	Zc3hc1	0.801634	0.00703228
Q64345	Interferon-induced protein with tetratricopeptide repeats 3	Ifit3	0.612506	0.000845431
P42225	Signal transducer and activator of transcription 1	Stat1	0.769772	0.00168868
P31001	Desmin	Des	0.695399	0.00132406
P17665	Cytochrome c oxidase subunit 7C, mitochondrial	Cox7c	1.33281	0.0331477
O54724	Caveolae-associated protein 1	Cavin1	0.801897	0.00169634
Q60766	Immunity-related GTPase family M protein 1	Irgm1	0.682721	0.00446366
Q61001	Laminin subunit alpha-5	Lama5	0.789676	0.00131187
P02463	Collagen alpha-1(IV) chain	Col4a1	0.790356	0.00634522
P15626	Glutathione S-transferase Mu 2	Gstm2	0.794001	0.000667394
Q9WV32	Actin-related protein 2/3 complex subunit 1B	Arpc1b	0.806232	0.00761431
P24452	Macrophage-capping protein	Capg	0.814855	0.00308194
P07356	Annexin A2	Anxa2	0.69898	0.000830366
P01872	Immunoglobulin heavy constant mu [Cleaved into: Mu' chain	Ighm	0.740315	0.0239665
P11087	Collagen alpha-1(I) chain	Col1a1	0.501082	0.000791391
P02468	Laminin subunit gamma-1	Lamc1	0.804948	0.0182937
P09242	Alkaline phosphatase, tissue-nonspecific isozyme	Alpl	0.677819	0.00536167
O08638	Myosin-11	Myh11	0.607418	0.00140153
Q68EF8	Rap guanine nucleotide exchange factor-like 1	Rapgefl1	0.697002	0.0113985
P23953	Carboxylesterase 1C	Ces1c	0.812034	0.0418294
P21614	Vitamin D-binding protein	Gc	0.790979	0.00375857
O09114	Prostaglandin-H2 D-isomerase	Ptgds	0.774923	0.0180162
Q05793	Basement membrane-specific heparan sulfate proteoglycan core protein	Hspg2	0.780581	0.00111055
P37804	Transgelin	Tagln	0.455556	0.00124675
P14602	Heat shock protein beta-1	Hspb1	0.807193	0.0151301
P16045	Galectin-1	Lgals1	0.82363	0.0227606
Q99JR5	Tubulointerstitial nephritis antigen-like	Tinagl1	0.669798	0.00304727
P29699	Alpha-2-HS-glycoprotein	Ahsg	0.797536	0.0164105
P05784	Keratin, type I cytoskeletal 18	Krt18	0.689528	3.18446e-05
P22599	Alpha-1-antitrypsin 1-2	Serpina1b	0.789842	0.0299236
P00416	Cytochrome c oxidase subunit 3	mt-Co3	0.77239	0.0335009
P06330	Ig heavy chain V region AC38 205.12	Hvm51	0.723158	0.00599344
P97314	Cysteine and glycine-rich protein 2	Csrp2	0.720255	0.0148317
Q9QY42	Prosaposin receptor GPR37	Gpr37	0.793084	0.00645991
P09470	Angiotensin-converting enzyme	Ace	0.696663	0.0116516
P56375	Acylphosphatase-2	Acyp2	0.77005	0.000319747
P01837	Immunoglobulin kappa constant	Igkc	0.746908	0.0449707
P40240	CD9 antige	Cd9	0.61819	0.00234397
Q9R1E6	Ectonucleotide pyrophosphatase/phosphodiesterase family member 2	Enpp2	0.758934	0.000586002
P35846	Folate receptor alpha	Folr1	0.559756	0.00267118
P35802	Neuronal membrane glycoprotein M6-a	Gpm6a	0.714883	0.0004114
Q8BHB9	Chloride intracellular channel protein 6	Clic6	0.596564	0.00896956
Q00623	Apolipoprotein A-I	Apoa1	0.74887	0.00436315
P58774	Tropomyosin beta chain	Tpm2	0.527559	0.00159592
Q8BY89	Choline transporter-like protein 2	Slc44a2	0.548842	9.29853e-05
P07309	Transthyretin	Ttr	0.699282	0.0195304
P63082	V-type proton ATPase 16 kDa proteolipid subunit	Atp6v0c	0.544416	1.2196e-05
